# Supplementary material for: Bcl2 Deficiency Activates FoxO through Akt Inactivation and Accelerates Osteoblast Differentiation
Source: PLoS One. 2014 Jan 20;9(1):e86629. doi: 10.1371/journal.pone.0086629 (PMC3896485; doi:10.1371/journal.pone.0086629)
Supplement: Table S1 — Primer list. (XLSX) [file pone.0086629.s001.xlsx]

## Sheet: Bcl-2 paper
	Table S1 primer list
	gene name				sequence			gene name				sequence
	ALP		forward		CGCACGCGATGCAACACCAC			FoxO1		forward		CCTTTGCCCCAGATGCCTAT
			reverse		TGCCCACGGACTTCCCAGCA					reverse		TTGTGGGGAGGAGAGTCAGA
	apaf1		forward		GTAATGGCGTCTTGTCAGTG			FoxO3a		forward		ATAAGGGCGACAGCAACAGC
			reverse		CTTGCACTGGAAGACGACAC					reverse		GGTTGATGATCCACCAAGAG
	Bad		forward		GACCAGCAGCCCAGAGTATG			FoxO4		forward		AGGTAGATCCTATCCTGTCT
			reverse		CCTGGCTGGTCCTCAGTGAG					reverse		ATCACAGAAAGGTTGGGGAC
	Bax		forward		GTGAGCGGCTGCTTGTCTGG			Gapdh		forward		TGCACCACCAACTGCTTAG
			reverse		CTTCCAGATGGTGAGCGAGG					reverse		GAACATCATCCCTGCATCC
	Bcl-2		forward		GAGGATTGTGGCCTTCTTTG			Gadd45a		forward		GGAGGAATTCTCGGCTGCAG
			reverse		CGTTATCCTGGATCCAGGTG					reverse		GTACACGCCGACCGTAATGG
	Bid		forward		GCGATGAGATGGACCACAAC			Igfbp3		forward		TGCACGGAGCTGGTGCGAGA
			reverse		CTCTGGGGAAGGCTGTCTTC					reverse		CCATTCAGCAGCGCCCTCAG
	Bik		forward		CCTGCATCGGCGATGAGATG			Noxa		forward		CAGAGCTACCACCTGAGTTC
			reverse		CTCTGACACCTGTCCGGCTG					reverse		GTGGTTCTGGCGCAGATGCC
	Bim		forward		CTCCCTACAGACAGAACCGC			osteocalcin		forward		CGCTCTGTCTCTCTGACCTC
			reverse		CGTTGAACTCGTCTCCGATC					reverse		GACTGAGGCTCCAAGGTAGC
	Bmf		forward		GCTGAGACGCTGTCCTGGAG			osteopontin		forward		GCAGAATCTCCTTGCGCCAC
			reverse		CAAACAGGTCAGCAGAGAGC					reverse		CGAGTCCACAGAATCCTCGC
	Bnip3l		forward		GGAGCACGTTCCTTCCTCGT			Osterix		forward		AGGCACAAAGAAGCCATAC
			reverse		CTGCCCATCTTCTTGTGGTG					reverse		AATGAGTGAGGGAAGGGT
	Col1a1		forward		CCTGGAATGAAGGGACACCG			p53		forward		GTCGGACAAGCGGCAGATTG
			reverse		CCATCGTTACCGCGAGCACC					reverse		CCTTCGTCTTAGGGTGAGGC
	Fas		forward		CCCTGACCCAGAATACCAAG			Pten		forward		GGAAAGGGACGGACTGGTGT
			reverse		CAAGGGTTCCATGTTCACAC					reverse		GACTGGGAATTGTGACTCCC
	FasL		forward		TCCACCTGCAGAAGGAACTG			Runx2		forward		GAGAGGTACCAGATGGGACT
			reverse		GGTGTACTGGGGTTGGCTAT					reverse		CACTTGGGGAGGATTTGTGA
								TRAIL		forward		GGTGCTCCTGCAGGCTGTGT
										reverse		GTCCCAGAAATCCTCATCCG
